# Supplementary material for: Diversifying the anthracycline class of anti-cancer drugs identifies aclarubicin for superior survival of acute myeloid leukemia patients
Source: Mol Cancer. 2024 Jun 4;23:120. doi: 10.1186/s12943-024-02034-7 (PMC11149191; doi:10.1186/s12943-024-02034-7)
Supplement: Supplementary file 1 — Supplementary Material 1 [file 12943_2024_2034_MOESM1_ESM.xlsx]

## Sheet: Fig.2&fig.S2
ATAC-seq
	Samples	Cell line	Treatment	replicate	genome	aligner	peak_caller	num_peaks N_consv	rescue_ratio	self_consistency_ratio	reproducibility	num_peaks	peak_region_size 50_pct	peak_region_size mean	frip	total_reads	mapped_reads	pct_mapped_reads	properly_paired_reads	pct_properly_paired_reads	pct_duplicate_reads	frac_mito_reads	frac_reads_in_nfr	nfr_over_mono_nuc_reads	nfr_over_mono_nuc_reads_qc_pass	nfr_peak_exists	mono_nuc_peak_exists	di_nuc_peak_exists	distinct_fragments	positions_with_one_read	NRF	PBC1	PBC2	tss_enrich
	K562_ATACseq-Amr-r1	K562	10uM Amrubicin, 2h	1	hg19	bowtie2	macs2	122891	1.24279	1.62844	pass	209736	347	553.618	0.673556	81038538	78198774	96.5	76304136	94.2	34.2881	0.195989	0.505984	2.36237	FALSE	TRUE	TRUE	TRUE	22571091	2918721	0.815452	0.840309	6.49829	42.8479
	K562_ATACseq-Amr-r2	K562	10uM Amrubicin, 2h	2	hg19	bowtie2	macs2					299197	537	661.86	0.541277	743035776	727994918	98	715681238	96.3	69.007	0.418304	0.483303	1.52087	FALSE	TRUE	TRUE	TRUE	99956371	81429490	0.719519	0.81465	5.65558	NA
	K562_ATACseq-Ida-r1	K562	10uM Idarubicin, 2h	1	hg19	bowtie2	macs2	102011	1.01086	1.02612	pass	298962	1079	1167.52	0.385063	100622214	96455713	95.9	94005252	93.4	17.0534	0.022887	0.348316	0.957093	FALSE	FALSE	FALSE	FALSE	33690039	4653742	0.839828	0.838073	6.0671	4.54561
	K562_ATACseq-Ida-r2	K562	10uM Idarubicin, 2h	2	hg19	bowtie2	macs2					298861	1157	1250.03	0.388437	148955256	144078874	96.7	139697952	93.8	37.8543	0.228069	0.286879	0.596026	FALSE	FALSE	TRUE	FALSE	37018197	5187784	0.832015	0.835987	5.96531	4.49923
	K562_ATACseq-Ctr-r1	K562	Untreated control	1	hg19	bowtie2	macs2	150687	1.00331	1.05069	pass	293591	370	515.003	0.470058	305434604	300606708	98.4	295570672	96.8	66.9831	0.432787	0.494904	1.68859	FALSE	TRUE	TRUE	TRUE	42568135	4274657	0.769119	0.879584	8.75912	28.1597
	K562_ATACseq-Ctr-r2	K562	Untreated control	2	hg19	bowtie2	macs2					299063	412	551.209	0.485632	139837622	136040990	97.3	133462862	95.4	27.9457	0.160365	0.484304	1.58891	FALSE	TRUE	TRUE	TRUE	43148148	4610094	0.856733	0.873699	8.17738	26.1509
	K562_ATACseq-Acla-r1	K562	10uM Aclarubicin, 2h	1	hg19	bowtie2	macs2	124103	1.01364	1.03707	pass	298624	846	942.322	0.33951	145723876	141413533	97	138485634	95	27.6302	0.190103	0.593163	2.26338	FALSE	TRUE	FALSE	FALSE	42352457	3217952	0.902203	0.915055	12.0433	4.64263
	K562_ATACseq-Acla-r2	K562	10uM Aclarubicin, 2h	2	hg19	bowtie2	macs2					298821	691	796.595	0.357448	87165436	84173699	96.6	82652270	94.8	11.9149	0.0362111	0.65494	2.85664	TRUE	TRUE	FALSE	FALSE	30810294	2572317	0.90378	0.906472	10.8574	5.09563
	K562_ATACseq-Daun-r1	K562	10uM Daunorubicin, 2h	1	hg19	bowtie2	macs2	128099	1.01746	1.07533	pass	299037	740	858.548	0.413841	91383030	89022139	97.4	87894322	96.2	24.1339	0.104541	0.689888	3.38516	TRUE	TRUE	FALSE	FALSE	27434236	3803464	0.835627	0.838054	6.04485	5.83478
	K562_ATACseq-Daun-r2	K562	10uM Daunorubicin, 2h	2	hg19	bowtie2	macs2					299036	922	1029.63	0.457871	220112804	215175381	97.8	211876652	96.3	45.8496	0.301427	0.655124	2.85401	TRUE	TRUE	FALSE	FALSE	47864104	4811458	0.848651	0.886462	8.81847	6.85421
	K562_ATACseq-Doxo-r1	K562	10uM Doxorubicin, 2h	1	hg19	bowtie2	macs2	106896	1.00309	1.01072	pass	298897	575	767.939	0.353351	86617564	84197496	97.2	82792684	95.6	37.7211	0.269528	0.613999	2.5481	TRUE	TRUE	FALSE	FALSE	21492298	1595964	0.884576	0.915371	12.327	6.29839
	K562_ATACseq-Doxo-r2	K562	10uM Doxorubicin, 2h	2	hg19	bowtie2	macs2					299001	540	728.57	0.348339	71588254	68914828	96.3	67404472	94.2	15.0733	0.0730815	0.533043	2.02343	FALSE	TRUE	TRUE	TRUE	24288906	2050949	0.900579	0.904908	10.7166	6.10104
	K562_ATACseq-Epi-r1	K562	10uM Epirubicin, 2h	1	hg19	bowtie2	macs2	115433	1.03876	1.01031	pass	299114	785	906.209	0.482023	78654704	76363358	97.1	74968168	95.3	18.533	0.0614992	0.533271	2.05321	FALSE	TRUE	FALSE	FALSE	25398675	3159737	0.857178	0.857291	6.8911	8.10165
	K562_ATACseq-Epi-r2	K562	10uM Epirubicin, 2h	2	hg19	bowtie2	macs2					298982	926	1033.65	0.409454	97741552	93053834	95.2	89059998	91.1	17.4721	0.103248	0.419149	1.31317	FALSE	TRUE	TRUE	FALSE	30933209	2642125	0.902685	0.90642	10.6121	6.41596
ChIP-seq
	Samples	Cell line	Treatment	replicate	genome	aligner	peak_caller	num_peaks N_consv	rescue_ratio	self_consistency_ratio	reproducibility	num_peaks	peak_region_size 50_pct	peak_region_size mean	frip	total_reads	mapped_reads	pct_mapped_reads	properly_paired_reads	pct_properly_paired_reads	pct_duplicate_reads	distinct_fragments	positions_with_one_read	NRF	PBC1	PBC2	estimated_fragment_len	corr_estimated_fragment_len	corr_phantom_peak	min_corr	NSC	RSC	pct_genome_enrich
	K562_Top2a-3xFlag-ChIPseq-Ctr-r1	K562-Top2a-3xFLAG	Untreated control	1	hg19	bowtie2	spp	111549	1.04384	1.13688	pass	299732	344	343.861	0.168669	144099536	139621770	96.9	137867532	95.7	23.9764	47042606	8837341	0.760239	0.756449	4.0267	210	0.164407	0.163637	0.158132	1.03968	1.13993	29.1206
	K562_Top2a-3xFlag-ChIPseq-Ctr-r2	K562-Top2a-3xFLAG	Untreated control	2	hg19	bowtie2	spp					299652	340	339.958	0.139225	168070386	163245707	97.1	161385540	96	10.4286	64410076	6118668	0.895718	0.894813	9.41953	215	0.17373	0.174217	0.168999	1.02799	0.906732	34.3694
	K562_Top2a-3xFlag-ChIPseq-Acla-r1	K562-Top2a-3xFLAG	10uM Aclarubicin, 2h	1	hg19	bowtie2	spp	101612	1.18208	1.05344	pass	299715	270	269.955	0.116568	252912434	241661213	95.6	232229928	91.8	5.1655	99330609	4836288	0.948385	0.948528	19.4814	170	0.180267	0.181493	0.177245	1.01705	0.711435	31.1756
	K562_Top2a-3xFlag-ChIPseq-Acla-r2	K562-Top2a-3xFLAG	10uM Aclarubicin, 2h	2	hg19	bowtie2	spp					299774	324	323.97	0.150149	111002376	104996762	94.6	103053964	92.8	1.847	45887301	829164	0.981533	0.981562	54.3213	225	0.183519	0.184575	0.180204	1.0184	0.75851	28.9854
	K562_Top2a-3xFlag-ChIPseq-Amr-r1	K562-Top2a-3xFLAG	10uM Amrubicin, 2h	1	hg19	bowtie2	spp	113684	1.0899	1.36054	pass	299822	336	335.019	0.176063	192606696	184131584	95.6	180756864	93.8	24.0384	62201792	11804334	0.759632	0.754617	3.97638	180	0.171322	0.17119	0.163987	1.04473	1.01842	26.3382
	K562_Top2a-3xFlag-ChIPseq-Amr-r2	K562-Top2a-3xFLAG	10uM Amrubicin, 2h	2	hg19	bowtie2	spp					299908	324	323.982	0.149193	134599618	131613332	97.8	130331108	96.8	9.0651	53527348	4486365	0.90935	0.908576	10.8403	210	0.176087	0.176336	0.170927	1.03018	0.953895	32.6758
	K562_Top2a-3xFlag-ChIPseq-Daun-r1	K562-Top2a-3xFLAG	10uM Daunorubicin, 2h	1	hg19	bowtie2	spp	119027	1.20153	1.69309	pass	299734	296	295.974	0.16831	66883458	63356031	94.7	61222054	91.5	1.4462	26922224	383498	0.985544	0.985546	69.187	200	0.183932	0.183983	0.178377	1.03114	0.990922	28.4257
	K562_Top2a-3xFlag-ChIPseq-Daun-r2	K562-Top2a-3xFLAG	10uM Daunorubicin, 2h	2	hg19	bowtie2	spp					299803	350	349.004	0.197165	153148692	147867125	96.6	145110196	94.8	2.0375	64082490	1279978	0.979626	0.979619	49.0449	195	0.192582	0.193027	0.186461	1.03283	0.932216	24.2419
	K562_Top2a-3xFlag-ChIPseq-Doxo-r1	K562-Top2a-3xFLAG	10uM Doxorubicin, 2h	1	hg19	bowtie2	spp	125732	1.22047	1.386	pass	299796	350	346.085	0.202703	204987714	199375323	97.3	196810998	96	22.6818	68648355	12473658	0.773183	0.768899	4.23161	195	0.180308	0.180547	0.174386	1.03396	0.961145	20.3803
	K562_Top2a-3xFlag-ChIPseq-Doxo-r2	K562-Top2a-3xFLAG	10uM Doxorubicin, 2h	2	hg19	bowtie2	spp					299704	370	369.917	0.173332	101111600	98476623	97.4	97282450	96.2	3.4194	42044483	1389577	0.965807	0.965799	29.2222	230	0.181059	0.181729	0.176286	1.02707	0.876803	28.6176
	K562_Top2a-3xFlag-ChIPseq-Epi-r1	K562-Top2a-3xFLAG	10uM Epirubicin, 2h	1	hg19	bowtie2	spp	58242	1.22768	1.15501	pass	299783	260	260	0.101045	174631380	171106461	98	169683858	97.2	16.6255	64734211	9393987	0.833746	0.829682	5.71736	180	0.169139	0.170129	0.167325	1.01084	0.647027	31.4648
	K562_Top2a-3xFlag-ChIPseq-Epi-r2	K562-Top2a-3xFLAG	10uM Epirubicin, 2h	2	hg19	bowtie2	spp					299703	340	340	0.107566	152368840	148869284	97.7	147380088	96.7	22.3196	52275688	9290040	0.776803	0.773824	4.35436	225	0.15991	0.161157	0.158302	1.01016	0.563266	36.3686
	K562_Top2a-3xFlag-ChIPseq-Ida-r1	K562-Top2a-3xFLAG	10uM Idarubicin, 2h	1	hg19	bowtie2	spp	66331	1.01338	1.42779	pass	299815	304	304	0.155078	118831848	99774975	84	82410178	69.4	42.9257	14841200	3867896	0.571027	0.554335	2.127	155	0.128161	0.127763	0.125306	1.02278	1.16184	36.5667
	K562_Top2a-3xFlag-ChIPseq-Ida-r2	K562-Top2a-3xFLAG	10uM Idarubicin, 2h	2	hg19	bowtie2	spp					299851	360	360	0.172935	147296520	131659880	89.4	114270990	77.6	51.988	17502453	4646109	0.480366	0.456765	1.72069	165	0.125842	0.125592	0.123041	1.02276	1.09771	33.0006
			replicate	1	2	Avg	SD
			NC	305434604	139837622	222636113	1.17095e+08
			Acla	145723876	87165436	116444656	4.14071e+07
			Amr	81038538	743035776	412037157	4.68103e+08
			Daun	91383030	220112804	155747917	9.10257e+07
			Doxo	86617564	71588254	79102909	1.06273e+07
			Epi	78654704	97741552	88198128	1.34964e+07
			Ida	100622214	148955256	124788735	3.41766e+07
			replicate	1	2	Avg	SD
			NC	144099536	168070386	156084961	1.695e+07
			Acla	252912434	111002376	181957405	1.00346e+08
			Amr	192606696	134599618	163603157	4.10172e+07
			Daun	66883458	153148692	110016075	6.09987e+07
			Doxo	204987714	101111600	153049657	7.34515e+07
			Epi	174631380	152368840	163500110	1.5742e+07
			Ida	118831848	147296520	133064184	2.01276e+07
